# Supplementary material for: Bi-Directional Interactions between Glucose-Lowering Medications and Gut Microbiome in Patients with Type 2 Diabetes Mellitus: A Systematic Review
Source: Genes (Basel). 2023 Aug 1;14(8):1572. doi: 10.3390/genes14081572 (PMC10454120; doi:10.3390/genes14081572)
Supplement: Supplementary file 1 [file genes-14-01572-s001.zip]

Archive with 3 entries (3 files):
- PRISMA_2020_checklist.pdf
- Supplementary Material S1.pdf
- Supplementary Tables S1-S3.xlsx
